# Supplementary material for: Genome-Wide Identification and Characterization of the Soybean Snf2 Gene Family and Expression Response to Rhizobia
Source: Int J Mol Sci. 2023 Apr 14;24(8):7250. doi: 10.3390/ijms24087250 (PMC10138738; doi:10.3390/ijms24087250)
Supplement: Supplementary file 1 [file ijms-24-07250-s001.zip › Table.xlsx]

## Sheet: Table S1
Table S1. Snf2 family genes in Arabidopsis and Soybean
Group	Subfamily	Arabidopsis thaliana	Glycine max
Swr1-like	Swr1	AtCHR13 (PIE1)	GmCHR4
			GmCHR24
	Etl1	AtCHR19	GmCHR62
			GmCHR16
	Ino80	AtCHR21 (INO80)	GmCHR30
			GmCHR9
			GmCHR61
Snf2-like	Lsh1	AtCHR1 (DDM1)	GmCHR35
	Snf2	AtCHR12	GmCHR2
		AtCHR23	GmCHR32
		AtCHR3 (SYD)	GmCHR65
		AtCHR2 (BRM)	GmCHR34
			GmCHR55
			GmCHR19
			GmCHR27
			GmCHR60
			GmCHR15
	ALC1	AtCHR10	GmCHR54
	Mi-2	AtCHR4	GmCHR1
		AtCHR6 (PICKLE)	GmCHR10
		AtCHR7	GmCHR14
			GmCHR58
			GmCHR21
			GmCHR12
			GmCHR51
	Chd1	AtCHR5	GmCHR7
			GmCHR56
	ISW1	AtCHR11	GmCHR18
		AtCHR17	GmCHR53
			GmCHR47
			GmCHR3
Rad54-like	Rad54	AtCHR25 (RAD54)	GmCHR31
	ATRX	AtCHR20	GmCHR66
			GmCHR42
	DRD1	AtCHR35 (DRD1)	GmCHR46
		AtCHR34	GmCHR6
		AtCHR38	GmCHR59
		AtCHR42	GmCHR23
		AtCHR31	GmCHR22
		AtCHR40	GmCHR38
			GmCHR25
			GmCHR13
SSO1653-like	ERCC6	AtCHR24	GmCHR20
		AtCHR8	GmCHR29
		AtCHR9	GmCHR44
			GmCHR39
			GmCHR26
	Mot1	AtCHR16	GmCHR37
			GmCHR57
Distant	SMARCAL1	AtCHR18	GmCHR43
		AtCHR14	GmCHR36
Rad5/16-like	SHPRH	AtCHR36	GmCHR11
		AtCHR39	GmCHR5
			GmCHR63
	Rad5/16	AtCHR32	GmCHR28
		AtCHR29	GmCHR50
		AtCHR22	GmCHR40
		AtCHR37	GmCHR8
		AtCHR41	GmCHR49
			GmCHR41
			GmCHR64
	Ris1	AtCHR27	GmCHR33
		AtCHR28	GmCHR52
		AtCHR26	GmCHR48
		AtCHR30	GmCHR17
		AtCHR33	GmCHR45

## Sheet: Table S2
Table S2. Segmental duplications of Snf2 genes in soybean and KaKs ratios analysis
GmSnf2 Gene	GmSnf2 Gene	Ka	Ks	Ka/Ks	Selection pressure
GmCHR2	GmCHR35	0.02428	0.133151	0.182352	Purifying selection
GmCHR4	GmCHR24	0.023408	0.084991	0.275422	Purifying selection
GmCHR9	GmCHR61	0.016085	0.078101	0.205951	Purifying selection
GmCHR11	GmCHR36	0.033296	0.091076	0.365588	Purifying selection
GmCHR10	GmCHR58	0.133517	0.538055	0.248148	Purifying selection
GmCHR13	GmCHR20	0.042729	0.094782	0.450814	Purifying selection
GmCHR15	GmCHR27	0.106097	0.47559	0.223085	Purifying selection
GmCHR17	GmCHR48	0.185621	0.525002	0.353563	Purifying selection
GmCHR17	GmCHR45	0.041376	0.102672	0.402998	Purifying selection
GmCHR18	GmCHR47	0.044144	0.601139	0.073434	Purifying selection
GmCHR18	GmCHR53	0.042712	0.629778	0.067821	Purifying selection
GmCHR17	GmCHR52	0.179949	0.504777	0.356492	Purifying selection
GmCHR15	GmCHR54	0.017826	0.108797	0.163847	Purifying selection
GmCHR18	GmCHR56	0.008473	0.077199	0.109759	Purifying selection
GmCHR19	GmCHR55	0.038467	0.09484	0.405598	Purifying selection
GmCHR15	GmCHR60	0.104231	0.497898	0.209342	Purifying selection
GmCHR16	GmCHR62	0.015971	0.107158	0.149043	Purifying selection
GmCHR25	GmCHR38	0.055221	0.109079	0.506248	Purifying selection
GmCHR27	GmCHR54	0.10642	0.470227	0.226316	Purifying selection
GmCHR27	GmCHR60	0.017875	0.095378	0.187412	Purifying selection
GmCHR32	GmCHR34	0.074119	0.48869	0.151669	Purifying selection
GmCHR31	GmCHR66	0.023368	0.090088	0.259387	Purifying selection
GmCHR32	GmCHR65	0.009843	0.092367	0.106569	Purifying selection
GmCHR33	GmCHR64	0.021245	0.08427	0.2521	Purifying selection
GmCHR34	GmCHR65	0.074151	0.477084	0.155425	Purifying selection
GmCHR40	GmCHR50	0.022603	0.059008	0.38306	Purifying selection
GmCHR41	GmCHR49	0.023943	0.115812	0.206743	Purifying selection
GmCHR45	GmCHR48	0.19177	0.522676	0.366901	Purifying selection
GmCHR47	GmCHR53	0.005599	0.100446	0.055746	Purifying selection
GmCHR48	GmCHR52	0.036137	0.096382	0.374937	Purifying selection
GmCHR45	GmCHR52	0.182957	0.490217	0.373216	Purifying selection
GmCHR47	GmCHR56	0.046364	0.587231	0.078953	Purifying selection
GmCHR53	GmCHR56	0.044924	0.612054	0.073399	Purifying selection
GmCHR54	GmCHR60	0.105627	0.491034	0.215112	Purifying selection

## Sheet: Table S3
Table S3. Physicochemical properties of soybean Snf2 proteins
Number	Species	Gene ID	Gene name	Protein Length (aa)	Molecular weight(KDa)	CDS	Gene start	Gene end
1	Glycine max	Glyma.01G073400.1	GmCHR1	878	99.253	2637	27355	28320
2	Glycine max	Glyma.01G175300.1	GmCHR2	762	87.1437	2289	51183060	51189498
3	Glycine max	Glyma.01G244700.1	GmCHR3	900	100.089	2703	56700578	56720732
4	Glycine max	Glyma.02G174100.1	GmCHR4	2041	232.912	6126	27786291	27803484
5	Glycine max	Glyma.02G219200.1	GmCHR5	1671	188.583	5016	40702208	40716518
6	Glycine max	Glyma.02G261800.1	GmCHR6	1310	150.206	3933	44776099	44783352
7	Glycine max	Glyma.02G281000.1	GmCHR7	1766	201.214	5301	46322624	46343058
8	Glycine max	Glyma.03G124900.1	GmCHR8	823	92.8667	2472	33837084	33841553
9	Glycine max	Glyma.03G133700.1	GmCHR9	1532	175.078	4599	34888426	34901286
10	Glycine max	Glyma.04G062400.1	GmCHR10	1442	165.241	4329	5134682	5156284
11	Glycine max	Glyma.04G138300.1	GmCHR11	1315	149.38	3948	21410087	21419314
12	Glycine max	Glyma.05G131500.1	GmCHR12	2335	259.263	7008	32446303	32473428
13	Glycine max	Glyma.05G193900.1	GmCHR13	784	88.3504	2355	37862956	37871726
14	Glycine max	Glyma.06G063400.1	GmCHR14	1440	165.11	4323	4793016	4811419
15	Glycine max	Glyma.07G069400.1	GmCHR15	2226	249.564	6681	6270176	6283087
16	Glycine max	Glyma.07G157900.1	GmCHR16	754	85.5931	2265	19515272	19526362
17	Glycine max	Glyma.07G192500.1	GmCHR17	1359	150.432	4080	36025362	36034195
18	Glycine max	Glyma.07G250700.1	GmCHR18	1058	122.998	3177	42869898	42881187
19	Glycine max	Glyma.07G252100.1	GmCHR19	3789	410.71	11370	42958563	42982622
20	Glycine max	Glyma.08G001900.1	GmCHR20	1030	116.588	3093	125937	133853
21	Glycine max	Glyma.08G086100.1	GmCHR21	2164	241.244	6495	6495122	6515977
22	Glycine max	Glyma.08G339800.1	GmCHR22	1148	130.279	3447	45607286	45611802
23	Glycine max	Glyma.08G339900.1	GmCHR23	1246	140.222	3741	45613748	45621133
24	Glycine max	Glyma.09G112200.1	GmCHR24	2049	233.712	6150	22294462	22311050
25	Glycine max	Glyma.09G229400.1	GmCHR25	617	70.0045	1854	45330239	45334007
26	Glycine max	Glyma.09G234400.1	GmCHR26	2047	226.766	6144	45674348	45693559
27	Glycine max	Glyma.09G257900.1	GmCHR27	2222	247.621	6669	47674491	47686609
28	Glycine max	Glyma.10G008000.1	GmCHR28	460	53.4792	1383	755392	762613
29	Glycine max	Glyma.10G038300.1	GmCHR29	276	32.0877	831	3395894	3397098
30	Glycine max	Glyma.10G106500.1	GmCHR30	1459	167.852	4380	24134465	24150105
31	Glycine max	Glyma.10G165000.1	GmCHR31	1129	128.725	3390	39926919	39948408
32	Glycine max	Glyma.10G250500.1	GmCHR32	1072	123.743	3219	47849566	47859624
33	Glycine max	Glyma.10G288200.1	GmCHR33	1024	113.592	3075	50708024	50719618
34	Glycine max	Glyma.11G004100.1	GmCHR34	1063	122.739	3192	306355	313623
35	Glycine max	Glyma.11G067500.1	GmCHR35	763	87.1597	2292	5050591	5057101
36	Glycine max	Glyma.11G154800.1	GmCHR36	1322	149.013	3969	12631557	12640449
37	Glycine max	Glyma.12G002300.1	GmCHR37	2047	226.726	6144	172785	195559
38	Glycine max	Glyma.12G006900.1	GmCHR38	1166	132.51	3501	517991	522104
39	Glycine max	Glyma.12G115800.1	GmCHR39	870	99.0362	2613	11598507	11605137
40	Glycine max	Glyma.12G180800.1	GmCHR40	1003	112.012	3012	34134888	34144510
41	Glycine max	Glyma.12G192700.1	GmCHR41	927	104.332	2784	35420040	35427547
42	Glycine max	Glyma.12G236100.1	GmCHR42	883	100.255	2652	39492708	39499941
43	Glycine max	Glyma.13G118200.1	GmCHR43	687	76.3945	2064	23101256	23111117
44	Glycine max	Glyma.13G124600.1	GmCHR44	1225	137.38	3678	23802193	23810076
45	Glycine max	Glyma.13G183900.1	GmCHR45	1384	153.113	4155	29744314	29753185
46	Glycine max	Glyma.13G201800.1	GmCHR46	953	108.037	2862	31545409	31551986
47	Glycine max	Glyma.13G215900.1	GmCHR47	1067	123.99	3204	32917010	32925572
48	Glycine max	Glyma.13G243600.1	GmCHR48	1319	145.962	3960	35301659	35311187
49	Glycine max	Glyma.13G309700.1	GmCHR49	924	104.012	2775	40532836	40540406
50	Glycine max	Glyma.13G320000.1	GmCHR50	1029	115.248	3090	41438313	41446944
51	Glycine max	Glyma.14G033600.1	GmCHR51	1764	200.866	5295	2445694	2466124
52	Glycine max	Glyma.15G070100.1	GmCHR52	1326	146.581	3981	5355553	5364428
53	Glycine max	Glyma.15G097000.1	GmCHR53	1072	124.515	3219	7536232	7544224
54	Glycine max	Glyma.16G035100.1	GmCHR54	2203	246.592	6612	3320804	3332208
55	Glycine max	Glyma.17G022300.1	GmCHR55	3477	378.259	10434	1612556	1636495
56	Glycine max	Glyma.17G023600.1	GmCHR56	1059	123.239	3180	1714475	1723892
57	Glycine max	Glyma.17G041700.1	GmCHR57	708	78.9075	2127	3099618	3109529
58	Glycine max	Glyma.17G217300.1	GmCHR58	1331	153.319	3996	36638143	36669455
59	Glycine max	Glyma.18G023900.1	GmCHR59	1235	141.712	3708	1744303	1749387
60	Glycine max	Glyma.18G234700.1	GmCHR60	2222	247.581	6669	52303944	52315499
61	Glycine max	Glyma.19G136000.1	GmCHR61	1531	174.92	4596	39718194	39730325
62	Glycine max	Glyma.20G005700.1	GmCHR62	752	85.2896	2259	542453	551351
63	Glycine max	Glyma.20G087900.1	GmCHR63	1099	124.721	3300	32877870	32884069
64	Glycine max	Glyma.20G100800.1	GmCHR64	1027	114.115	3084	34408300	34420130
65	Glycine max	Glyma.20G143200.1	GmCHR65	1073	123.87	3222	38178145	38190148
66	Glycine max	Glyma.20G227200.1	GmCHR66	1485	168.214	4458	46147882	46193453

## Sheet: Table S4
Table S4. Details of the cis-elements identified in Snf2 gene family
Gene	start position	stop position	putative cis-elements
Glyma.01G073400	310	350	Salicylic acid responsiveness
Glyma.01G073400	1946	1986	Meristem expression
Glyma.01G073400	1829	1869	Abscisic acid responsiveness
Glyma.01G073400	1840	1880	Abscisic acid responsiveness
Glyma.01G073400	1841	1881	Abscisic acid responsiveness
Glyma.01G073400	246	286	Anaerobic induction
Glyma.01G073400	293	333	Anaerobic induction
Glyma.01G073400	426	466	Anaerobic induction
Glyma.01G073400	800	840	Anaerobic induction
Glyma.01G073400	805	845	Anaerobic induction
Glyma.01G073400	836	876	Phytochrome down-regulation expression
Glyma.01G175300	1031	1071	MeJA-responsiveness
Glyma.01G175300	1527	1567	MeJA-responsiveness
Glyma.01G175300	1095	1135	Anaerobic induction
Glyma.01G175300	1495	1535	Anaerobic induction
Glyma.01G175300	1557	1597	Anaerobic induction
Glyma.01G175300	1732	1772	Anaerobic induction
Glyma.01G175300	1814	1854	Anoxic specific inducibility
Glyma.01G175300	1609	1649	Endosperm expression
Glyma.01G175300	39	79	Auxin responsiveness
Glyma.01G175300	1583	1623	Auxin responsiveness
Glyma.01G175300	200	240	Abscisic acid responsiveness
Glyma.01G175300	201	241	Abscisic acid responsiveness
Glyma.01G175300	1063	1103	Meristem expression
Glyma.01G175300	1031	1071	MeJA-responsiveness
Glyma.01G175300	1527	1567	MeJA-responsiveness
Glyma.01G244700	167	207	Defense and stress responsiveness
Glyma.01G244700	1305	1345	Defense and stress responsiveness
Glyma.01G244700	741	781	Zein metabolism regulation
Glyma.02G174100	1416	1456	Anaerobic induction
Glyma.02G174100	178	218	Gibberellin-responsiveness
Glyma.02G174100	553	593	Abscisic acid responsiveness
Glyma.02G219200	558	598	Anaerobic induction
Glyma.02G219200	30	70	MeJA-responsiveness
Glyma.02G219200	1561	1601	MeJA-responsiveness
Glyma.02G219200	10	50	Abscisic acid responsiveness
Glyma.02G219200	31	71	Abscisic acid responsiveness
Glyma.02G219200	665	705	Abscisic acid responsiveness
Glyma.02G219200	986	1026	Abscisic acid responsiveness
Glyma.02G219200	1242	1282	Abscisic acid responsiveness
Glyma.02G219200	40	80	Drought-inducibility
Glyma.02G219200	89	129	Meristem expression
Glyma.02G219200	269	309	Meristem expression
Glyma.02G219200	1041	1081	Gibberellin-responsiveness
Glyma.02G219200	30	70	MeJA-responsiveness
Glyma.02G219200	1561	1601	MeJA-responsiveness
Glyma.02G261800	1309	1349	MeJA-responsiveness
Glyma.02G261800	1227	1267	Gibberellin-responsiveness
Glyma.02G261800	1630	1670	Abscisic acid responsiveness
Glyma.02G261800	1632	1672	Abscisic acid responsiveness
Glyma.02G261800	1429	1469	Anaerobic induction
Glyma.02G261800	1663	1703	Anaerobic induction
Glyma.02G261800	1701	1741	Anaerobic induction
Glyma.02G261800	1309	1349	MeJA-responsiveness
Glyma.02G281000	423	463	Endosperm expression
Glyma.02G281000	1434	1474	Defense and stress responsiveness
Glyma.02G281000	1089	1129	MeJA-responsiveness
Glyma.02G281000	1432	1472	Anaerobic induction
Glyma.02G281000	1521	1561	Anaerobic induction
Glyma.02G281000	1612	1652	Anaerobic induction
Glyma.02G281000	1659	1699	Anaerobic induction
Glyma.02G281000	1089	1129	MeJA-responsiveness
Glyma.02G281000	377	417	Abscisic acid responsiveness
Glyma.02G281000	378	418	Abscisic acid responsiveness
Glyma.02G281000	927	967	Abscisic acid responsiveness
Glyma.02G281000	928	968	Abscisic acid responsiveness
Glyma.02G281000	1818	1858	Abscisic acid responsiveness
Glyma.02G281000	1007	1047	Low-temperature responsiveness
Glyma.02G281000	1027	1067	Low-temperature responsiveness
Glyma.02G281000	1158	1198	Low-temperature responsiveness
Glyma.02G281000	631	671	Auxin responsiveness
Glyma.03G124900	1067	1107	MeJA-responsiveness
Glyma.03G124900	898	938	Drought-inducibility
Glyma.03G124900	1873	1913	Abscisic acid responsiveness
Glyma.03G124900	1875	1915	Abscisic acid responsiveness
Glyma.03G124900	1876	1916	Abscisic acid responsiveness
Glyma.03G124900	1350	1390	Auxin responsiveness
Glyma.03G124900	1930	1970	Auxin responsiveness
Glyma.03G124900	1226	1266	Defense and stress responsiveness
Glyma.03G124900	1031	1071	Anaerobic induction
Glyma.03G124900	1067	1107	MeJA-responsiveness
Glyma.03G133700	705	745	Circadian control
Glyma.03G133700	302	342	Abscisic acid responsiveness
Glyma.03G133700	303	343	Abscisic acid responsiveness
Glyma.03G133700	1059	1099	Abscisic acid responsiveness
Glyma.03G133700	1785	1825	Abscisic acid responsiveness
Glyma.03G133700	1815	1855	Abscisic acid responsiveness
Glyma.03G133700	1637	1677	Drought-inducibility
Glyma.03G133700	1757	1797	MeJA-responsiveness
Glyma.03G133700	1799	1839	MeJA-responsiveness
Glyma.03G133700	755	795	Gibberellin-responsiveness
Glyma.03G133700	1352	1392	Defense and stress responsiveness
Glyma.03G133700	257	297	Anaerobic induction
Glyma.03G133700	1161	1201	Anaerobic induction
Glyma.03G133700	1757	1797	MeJA-responsiveness
Glyma.03G133700	1799	1839	MeJA-responsiveness
Glyma.04G062400	1172	1212	Meristem expression
Glyma.04G062400	726	766	Gibberellin-responsiveness
Glyma.04G062400	869	909	Low-temperature responsiveness
Glyma.04G062400	888	928	Low-temperature responsiveness
Glyma.04G062400	606	646	Abscisic acid responsiveness
Glyma.04G062400	555	595	Salicylic acid responsiveness
Glyma.04G062400	694	734	MeJA-responsiveness
Glyma.04G062400	1133	1173	MeJA-responsiveness
Glyma.04G062400	1774	1814	Gibberellin-responsiveness
Glyma.04G062400	235	275	Maximal elicitor-mediated activation
Glyma.04G062400	1728	1768	Defense and stress responsiveness
Glyma.04G062400	94	134	Endosperm expression
Glyma.04G062400	694	734	MeJA-responsiveness
Glyma.04G062400	1133	1173	MeJA-responsiveness
Glyma.04G138300	131	171	MeJA-responsiveness
Glyma.04G138300	428	468	MeJA-responsiveness
Glyma.04G138300	731	771	MeJA-responsiveness
Glyma.04G138300	938	978	MeJA-responsiveness
Glyma.04G138300	60	100	Defense and stress responsiveness
Glyma.04G138300	410	450	Auxin responsiveness
Glyma.04G138300	319	359	Endosperm expression
Glyma.04G138300	683	723	Circadian control
Glyma.04G138300	1215	1255	Drought-inducibility
Glyma.04G138300	-10	30	Gibberellin-responsiveness
Glyma.04G138300	131	171	MeJA-responsiveness
Glyma.04G138300	428	468	MeJA-responsiveness
Glyma.04G138300	731	771	MeJA-responsiveness
Glyma.04G138300	938	978	MeJA-responsiveness
Glyma.04G138300	529	569	Seed-specific regulation
Glyma.05G131500	852	892	Zein metabolism regulation
Glyma.05G131500	1108	1148	Gibberellin-responsiveness
Glyma.05G131500	278	318	Drought-inducibility
Glyma.05G131500	1214	1254	Drought-inducibility
Glyma.05G131500	1634	1674	Low-temperature responsiveness
Glyma.05G131500	240	280	Wound-responsive element
Glyma.05G131500	1137	1177	Anaerobic induction
Glyma.05G131500	1142	1182	Anaerobic induction
Glyma.05G131500	1653	1693	Anaerobic induction
Glyma.05G131500	1631	1671	Anoxic specific inducibility
Glyma.05G193900	800	840	Gibberellin-responsiveness
Glyma.05G193900	1388	1428	Salicylic acid responsiveness
Glyma.05G193900	1036	1076	Seed-specific regulation
Glyma.05G193900	1099	1139	Seed-specific regulation
Glyma.05G193900	785	825	Drought-inducibility
Glyma.05G193900	773	813	Abscisic acid responsiveness
Glyma.05G193900	1240	1280	Abscisic acid responsiveness
Glyma.05G193900	999	1039	Low-temperature responsiveness
Glyma.05G193900	1615	1655	Low-temperature responsiveness
Glyma.05G193900	1549	1589	Auxin responsiveness
Glyma.05G193900	1890	1930	Auxin responsiveness
Glyma.05G193900	832	872	Gibberellin-responsiveness
Glyma.05G193900	1529	1569	Defense and stress responsiveness
Glyma.06G063400	1083	1123	Meristem expression
Glyma.06G063400	775	815	Low-temperature responsiveness
Glyma.06G063400	794	834	Low-temperature responsiveness
Glyma.06G063400	1213	1253	Low-temperature responsiveness
Glyma.06G063400	558	598	Abscisic acid responsiveness
Glyma.06G063400	1734	1774	Circadian control
Glyma.06G063400	508	548	Salicylic acid responsiveness
Glyma.06G063400	651	691	MeJA-responsiveness
Glyma.06G063400	1700	1740	MeJA-responsiveness
Glyma.06G063400	1729	1769	Defense and stress responsiveness
Glyma.06G063400	651	691	MeJA-responsiveness
Glyma.06G063400	1700	1740	MeJA-responsiveness
Glyma.07G069400	936	976	Drought-inducibility
Glyma.07G069400	1946	1986	Abscisic acid responsiveness
Glyma.07G069400	1947	1987	Abscisic acid responsiveness
Glyma.07G069400	2	42	Salicylic acid responsiveness
Glyma.07G069400	447	487	Salicylic acid responsiveness
Glyma.07G069400	1560	1600	Salicylic acid responsiveness
Glyma.07G069400	791	831	Gibberellin-responsiveness
Glyma.07G069400	1768	1808	Anaerobic induction
Glyma.07G157900	1094	1134	Maximal elicitor-mediated activation
Glyma.07G157900	782	822	Endosperm expression
Glyma.07G157900	168	208	Defense and stress responsiveness
Glyma.07G157900	1636	1676	Gibberellin-responsiveness
Glyma.07G157900	1360	1400	Drought-inducibility
Glyma.07G157900	1889	1929	Abscisic acid responsiveness
Glyma.07G157900	62	102	Gibberellin-responsiveness
Glyma.07G192500	1358	1398	Anaerobic induction
Glyma.07G192500	1809	1849	Anaerobic induction
Glyma.07G192500	507	547	Defense and stress responsiveness
Glyma.07G192500	1878	1918	Zein metabolism regulation
Glyma.07G192500	443	483	Drought-inducibility
Glyma.07G192500	1685	1725	Abscisic acid responsiveness
Glyma.07G250700	130	170	MeJA-responsiveness
Glyma.07G250700	260	300	MeJA-responsiveness
Glyma.07G250700	520	560	MeJA-responsiveness
Glyma.07G250700	44	84	Anaerobic induction
Glyma.07G250700	394	434	Anaerobic induction
Glyma.07G250700	493	533	Anaerobic induction
Glyma.07G250700	1925	1965	Anaerobic induction
Glyma.07G250700	151	191	Meristem expression
Glyma.07G250700	435	475	Meristem expression
Glyma.07G250700	1321	1361	Meristem expression
Glyma.07G250700	1385	1425	Meristem expression
Glyma.07G250700	158	198	Auxin responsiveness
Glyma.07G250700	1053	1093	Abscisic acid responsiveness
Glyma.07G250700	130	170	MeJA-responsiveness
Glyma.07G250700	260	300	MeJA-responsiveness
Glyma.07G250700	520	560	MeJA-responsiveness
Glyma.07G252100	1368	1408	Auxin responsiveness
Glyma.07G252100	1395	1435	Auxin responsiveness
Glyma.07G252100	1586	1626	Low-temperature responsiveness
Glyma.07G252100	1034	1074	Abscisic acid responsiveness
Glyma.07G252100	1372	1412	Abscisic acid responsiveness
Glyma.07G252100	1720	1760	Abscisic acid responsiveness
Glyma.07G252100	43	83	Gibberellin-responsiveness
Glyma.07G252100	296	336	Salicylic acid responsiveness
Glyma.07G252100	132	172	Defense and stress responsiveness
Glyma.08G001900	1357	1397	Low-temperature responsiveness
Glyma.08G001900	1634	1674	Low-temperature responsiveness
Glyma.08G001900	1348	1388	Gibberellin-responsiveness
Glyma.08G001900	600	640	Gibberellin-responsiveness
Glyma.08G001900	408	448	MeJA-responsiveness
Glyma.08G001900	-14	26	Seed-specific regulation
Glyma.08G001900	25	65	Anaerobic induction
Glyma.08G001900	1465	1505	Anaerobic induction
Glyma.08G001900	408	448	MeJA-responsiveness
Glyma.08G086100	1103	1143	Gibberellin-responsiveness
Glyma.08G086100	1568	1608	MeJA-responsiveness
Glyma.08G086100	843	883	Zein metabolism regulation
Glyma.08G086100	77	117	Drought-inducibility
Glyma.08G086100	997	1037	Drought-inducibility
Glyma.08G086100	1209	1249	Drought-inducibility
Glyma.08G086100	188	228	Circadian control
Glyma.08G086100	1458	1498	Circadian control
Glyma.08G086100	87	127	Wound-responsive element
Glyma.08G086100	1568	1608	MeJA-responsiveness
Glyma.08G086100	1132	1172	Anaerobic induction
Glyma.08G339800	596	636	Defense and stress responsiveness
Glyma.08G339800	564	604	Anaerobic induction
Glyma.08G339800	151	191	Low-temperature responsiveness
Glyma.08G339800	262	302	Low-temperature responsiveness
Glyma.08G339800	1319	1359	Abscisic acid responsiveness
Glyma.08G339800	1871	1911	Abscisic acid responsiveness
Glyma.08G339900	641	681	Abscisic acid responsiveness
Glyma.08G339900	672	712	Abscisic acid responsiveness
Glyma.08G339900	1456	1496	Abscisic acid responsiveness
Glyma.08G339900	267	307	MeJA-responsiveness
Glyma.08G339900	836	876	Maximal elicitor-mediated activation
Glyma.08G339900	179	219	Defense and stress responsiveness
Glyma.08G339900	267	307	MeJA-responsiveness
Glyma.08G339900	887	927	Anaerobic induction
Glyma.08G339900	926	966	Anaerobic induction
Glyma.09G112200	229	269	Anaerobic induction
Glyma.09G112200	593	633	Anaerobic induction
Glyma.09G112200	34	74	Differentiation of the palisade mesophyll cells
Glyma.09G112200	1725	1765	Salicylic acid responsiveness
Glyma.09G112200	349	389	Gibberellin-responsiveness
Glyma.09G112200	1371	1411	Drought-inducibility
Glyma.09G229400	134	174	MeJA-responsiveness
Glyma.09G229400	1942	1982	MeJA-responsiveness
Glyma.09G229400	1037	1077	Endosperm expression
Glyma.09G229400	1911	1951	Defense and stress responsiveness
Glyma.09G229400	1908	1948	Abscisic acid responsiveness
Glyma.09G229400	134	174	MeJA-responsiveness
Glyma.09G229400	1942	1982	MeJA-responsiveness
Glyma.09G234400	625	665	Anaerobic induction
Glyma.09G234400	758	798	MeJA-responsiveness
Glyma.09G234400	1378	1418	MeJA-responsiveness
Glyma.09G234400	36	76	Salicylic acid responsiveness
Glyma.09G234400	1049	1089	Zein metabolism regulation
Glyma.09G234400	755	795	Auxin responsiveness
Glyma.09G234400	758	798	MeJA-responsiveness
Glyma.09G234400	1378	1418	MeJA-responsiveness
Glyma.09G234400	816	856	Gibberellin-responsiveness
Glyma.09G234400	1240	1280	Gibberellin-responsiveness
Glyma.09G234400	501	541	Abscisic acid responsiveness
Glyma.09G234400	502	542	Abscisic acid responsiveness
Glyma.09G257900	1478	1518	MeJA-responsiveness
Glyma.09G257900	1667	1707	MeJA-responsiveness
Glyma.09G257900	1450	1490	Anaerobic induction
Glyma.09G257900	1478	1518	MeJA-responsiveness
Glyma.09G257900	1667	1707	MeJA-responsiveness
Glyma.09G257900	106	146	Abscisic acid responsiveness
Glyma.09G257900	1711	1751	Low-temperature responsiveness
Glyma.09G257900	1718	1758	Low-temperature responsiveness
Glyma.09G257900	1177	1217	Drought-inducibility
Glyma.10G008000	613	653	Meristem expression
Glyma.10G008000	880	920	Meristem expression
Glyma.10G008000	865	905	Gibberellin-responsiveness
Glyma.10G008000	1274	1314	Low-temperature responsiveness
Glyma.10G008000	194	234	Endosperm expression
Glyma.10G008000	1355	1395	Anaerobic induction
Glyma.10G038300	1232	1272	Anaerobic induction
Glyma.10G038300	212	252	MeJA-responsiveness
Glyma.10G038300	1424	1464	Drought-inducibility
Glyma.10G038300	1525	1565	Drought-inducibility
Glyma.10G038300	1563	1603	Drought-inducibility
Glyma.10G038300	150	190	Seed-specific regulation
Glyma.10G038300	204	244	Seed-specific regulation
Glyma.10G038300	46	86	Zein metabolism regulation
Glyma.10G038300	451	491	Gibberellin-responsiveness
Glyma.10G038300	212	252	MeJA-responsiveness
Glyma.10G106500	1909	1949	Salicylic acid responsiveness
Glyma.10G106500	658	698	Auxin responsiveness
Glyma.10G106500	1932	1972	Low-temperature responsiveness
Glyma.10G106500	685	725	Anaerobic induction
Glyma.10G165000	676	716	Meristem expression
Glyma.10G165000	1178	1218	Meristem expression
Glyma.10G165000	507	547	Gibberellin-responsiveness
Glyma.10G165000	708	748	Drought-inducibility
Glyma.10G165000	1426	1466	Drought-inducibility
Glyma.10G165000	1922	1962	Anaerobic induction
Glyma.10G250500	475	515	Wound-responsive element
Glyma.10G250500	129	169	Anaerobic induction
Glyma.10G250500	991	1031	Anaerobic induction
Glyma.10G250500	1041	1081	Anaerobic induction
Glyma.10G250500	956	996	MeJA-responsiveness
Glyma.10G250500	692	732	Defense and stress responsiveness
Glyma.10G250500	1898	1938	Endosperm expression
Glyma.10G250500	11	51	Anoxic specific inducibility
Glyma.10G250500	296	336	Auxin responsiveness
Glyma.10G250500	1745	1785	Abscisic acid responsiveness
Glyma.10G250500	1059	1099	Low-temperature responsiveness
Glyma.10G250500	891	931	Zein metabolism regulation
Glyma.10G250500	956	996	MeJA-responsiveness
Glyma.10G288200	35	75	Anaerobic induction
Glyma.10G288200	390	430	Anaerobic induction
Glyma.10G288200	1275	1315	Gibberellin-responsiveness
Glyma.10G288200	1307	1347	Meristem expression
Glyma.10G288200	1331	1371	Meristem expression
Glyma.10G288200	43	83	Abscisic acid responsiveness
Glyma.10G288200	197	237	Abscisic acid responsiveness
Glyma.10G288200	198	238	Abscisic acid responsiveness
Glyma.10G288200	135	175	Auxin responsiveness
Glyma.10G288200	1351	1391	Auxin responsiveness
Glyma.10G288200	595	635	Salicylic acid responsiveness
Glyma.10G288200	1383	1423	Salicylic acid responsiveness
Glyma.10G288200	1589	1629	Salicylic acid responsiveness
Glyma.11G004100	1387	1427	Endosperm expression
Glyma.11G004100	1459	1499	Differentiation of the palisade mesophyll cells
Glyma.11G004100	767	807	Maximal elicitor-mediated activation
Glyma.11G004100	252	292	Salicylic acid responsiveness
Glyma.11G004100	383	423	Salicylic acid responsiveness
Glyma.11G004100	958	998	Auxin responsiveness
Glyma.11G067500	215	255	MeJA-responsiveness
Glyma.11G067500	1480	1520	MeJA-responsiveness
Glyma.11G067500	1710	1750	Anaerobic induction
Glyma.11G067500	767	807	Gibberellin-responsiveness
Glyma.11G067500	1648	1688	Abscisic acid responsiveness
Glyma.11G067500	77	117	Low-temperature responsiveness
Glyma.11G067500	1725	1765	sequence conserved in alpha-amylase promoters
Glyma.11G067500	557	597	Auxin responsiveness
Glyma.11G067500	1567	1607	Auxin responsiveness
Glyma.11G067500	215	255	MeJA-responsiveness
Glyma.11G067500	1480	1520	MeJA-responsiveness
Glyma.11G067500	94	134	Zein metabolism regulation
Glyma.11G154800	194	234	Anaerobic induction
Glyma.11G154800	1827	1867	Gibberellin-responsiveness
Glyma.11G154800	417	457	Drought-inducibility
Glyma.11G154800	401	441	Low-temperature responsiveness
Glyma.11G154800	717	757	Low-temperature responsiveness
Glyma.11G154800	1724	1764	Abscisic acid responsiveness
Glyma.11G154800	1725	1765	Abscisic acid responsiveness
Glyma.11G154800	1795	1835	Abscisic acid responsiveness
Glyma.11G154800	1774	1814	Auxin responsiveness
Glyma.11G154800	1597	1637	Circadian control
Glyma.12G002300	775	815	Auxin responsiveness
Glyma.12G002300	1057	1097	Zein metabolism regulation
Glyma.12G002300	1243	1283	Gibberellin-responsiveness
Glyma.12G002300	181	221	MeJA-responsiveness
Glyma.12G002300	778	818	MeJA-responsiveness
Glyma.12G002300	1396	1436	Salicylic acid responsiveness
Glyma.12G002300	232	272	Low-temperature responsiveness
Glyma.12G002300	563	603	Abscisic acid responsiveness
Glyma.12G002300	181	221	MeJA-responsiveness
Glyma.12G002300	778	818	MeJA-responsiveness
Glyma.12G002300	1419	1459	Auxin responsiveness
Glyma.12G006900	1119	1159	MeJA-responsiveness
Glyma.12G006900	1443	1483	Gibberellin-responsiveness
Glyma.12G006900	956	996	Salicylic acid responsiveness
Glyma.12G006900	634	674	Abscisic acid responsiveness
Glyma.12G006900	1872	1912	Abscisic acid responsiveness
Glyma.12G006900	87	127	Low-temperature responsiveness
Glyma.12G006900	1897	1937	Low-temperature responsiveness
Glyma.12G006900	1119	1159	MeJA-responsiveness
Glyma.12G006900	45	85	Anaerobic induction
Glyma.12G006900	137	177	Endosperm expression
Glyma.12G006900	1858	1898	Defense and stress responsiveness
Glyma.12G006900	-5	35	Differentiation of the palisade mesophyll cells
Glyma.12G115800	996	1036	Auxin responsiveness
Glyma.12G115800	217	257	MeJA-responsiveness
Glyma.12G115800	240	280	Abscisic acid responsiveness
Glyma.12G115800	275	315	Abscisic acid responsiveness
Glyma.12G115800	1425	1465	Abscisic acid responsiveness
Glyma.12G115800	1242	1282	Low-temperature responsiveness
Glyma.12G180800	1847	1887	Endosperm expression
Glyma.12G180800	1103	1143	Anaerobic induction
Glyma.12G180800	406	446	Salicylic acid responsiveness
Glyma.12G180800	1597	1637	Abscisic acid responsiveness
Glyma.12G180800	1599	1639	Abscisic acid responsiveness
Glyma.12G180800	1737	1777	Abscisic acid responsiveness
Glyma.12G180800	1739	1779	Abscisic acid responsiveness
Glyma.12G180800	1740	1780	Abscisic acid responsiveness
Glyma.12G180800	105	145	Auxin responsiveness
Glyma.12G192700	1154	1194	Gibberellin-responsiveness
Glyma.12G192700	569	609	Abscisic acid responsiveness
Glyma.12G192700	1071	1111	Abscisic acid responsiveness
Glyma.12G192700	1093	1133	Auxin responsiveness
Glyma.12G192700	1531	1571	Salicylic acid responsiveness
Glyma.12G192700	1348	1388	MeJA-responsiveness
Glyma.12G192700	1747	1787	MeJA-responsiveness
Glyma.12G192700	1976	2016	MeJA-responsiveness
Glyma.12G192700	1348	1388	MeJA-responsiveness
Glyma.12G192700	1747	1787	MeJA-responsiveness
Glyma.12G192700	1976	2016	MeJA-responsiveness
Glyma.12G192700	190	230	Anaerobic induction
Glyma.12G192700	1025	1065	Anaerobic induction
Glyma.12G236100	1834	1874	Zein metabolism regulation
Glyma.12G236100	1463	1503	MeJA-responsiveness
Glyma.12G236100	1709	1749	MeJA-responsiveness
Glyma.12G236100	1594	1634	Abscisic acid responsiveness
Glyma.12G236100	1650	1690	Abscisic acid responsiveness
Glyma.12G236100	1651	1691	Abscisic acid responsiveness
Glyma.12G236100	1605	1645	Meristem expression
Glyma.12G236100	1463	1503	MeJA-responsiveness
Glyma.12G236100	1824	1864	Defense and stress responsiveness
Glyma.12G236100	195	235	Maximal elicitor-mediated activation
Glyma.13G118200	251	291	MeJA-responsiveness
Glyma.13G118200	9	49	Abscisic acid responsiveness
Glyma.13G118200	1947	1987	Abscisic acid responsiveness
Glyma.13G118200	1014	1054	Low-temperature responsiveness
Glyma.13G118200	251	291	MeJA-responsiveness
Glyma.13G118200	424	464	Anaerobic induction
Glyma.13G118200	690	730	Anaerobic induction
Glyma.13G118200	1790	1830	Anaerobic induction
Glyma.13G124600	1300	1340	Meristem expression
Glyma.13G124600	-2	38	Drought-inducibility
Glyma.13G124600	580	620	Drought-inducibility
Glyma.13G124600	682	722	Drought-inducibility
Glyma.13G124600	1319	1359	Low-temperature responsiveness
Glyma.13G124600	1754	1794	Low-temperature responsiveness
Glyma.13G124600	978	1018	Abscisic acid responsiveness
Glyma.13G124600	979	1019	Abscisic acid responsiveness
Glyma.13G124600	986	1026	Abscisic acid responsiveness
Glyma.13G124600	1102	1142	Abscisic acid responsiveness
Glyma.13G124600	1235	1275	Abscisic acid responsiveness
Glyma.13G124600	1294	1334	Abscisic acid responsiveness
Glyma.13G124600	1713	1753	Abscisic acid responsiveness
Glyma.13G124600	1369	1409	Auxin responsiveness
Glyma.13G124600	1688	1728	Auxin responsiveness
Glyma.13G124600	1773	1813	Auxin responsiveness
Glyma.13G124600	1606	1646	Salicylic acid responsiveness
Glyma.13G124600	1128	1168	MeJA-responsiveness
Glyma.13G124600	1237	1277	MeJA-responsiveness
Glyma.13G124600	1716	1756	MeJA-responsiveness
Glyma.13G124600	1719	1759	MeJA-responsiveness
Glyma.13G124600	1900	1940	MeJA-responsiveness
Glyma.13G124600	67	107	Differentiation of the palisade mesophyll cells
Glyma.13G124600	1128	1168	MeJA-responsiveness
Glyma.13G124600	1237	1277	MeJA-responsiveness
Glyma.13G124600	1716	1756	MeJA-responsiveness
Glyma.13G124600	1719	1759	MeJA-responsiveness
Glyma.13G124600	1900	1940	MeJA-responsiveness
Glyma.13G124600	411	451	Anaerobic induction
Glyma.13G124600	1258	1298	Anaerobic induction
Glyma.13G183900	2	42	Anaerobic induction
Glyma.13G183900	1795	1835	Anaerobic induction
Glyma.13G183900	290	330	Salicylic acid responsiveness
Glyma.13G183900	196	236	Defense and stress responsiveness
Glyma.13G183900	277	317	Abscisic acid responsiveness
Glyma.13G183900	334	374	Abscisic acid responsiveness
Glyma.13G183900	602	642	Abscisic acid responsiveness
Glyma.13G183900	270	310	Auxin responsiveness
Glyma.13G183900	1306	1346	Gibberellin-responsiveness
Glyma.13G183900	577	617	Gibberellin-responsiveness
Glyma.13G183900	273	313	Zein metabolism regulation
Glyma.13G183900	1867	1907	Zein metabolism regulation
Glyma.13G201800	1628	1668	Auxin responsiveness
Glyma.13G201800	560	600	Abscisic acid responsiveness
Glyma.13G201800	1093	1133	Abscisic acid responsiveness
Glyma.13G201800	1094	1134	Abscisic acid responsiveness
Glyma.13G201800	1707	1747	Abscisic acid responsiveness
Glyma.13G201800	405	445	Zein metabolism regulation
Glyma.13G201800	1669	1709	MeJA-responsiveness
Glyma.13G201800	1669	1709	MeJA-responsiveness
Glyma.13G201800	1539	1579	Anaerobic induction
Glyma.13G215900	1630	1670	MeJA-responsiveness
Glyma.13G215900	663	703	Anaerobic induction
Glyma.13G215900	1862	1902	Cell cycle regulation
Glyma.13G215900	1127	1167	Abscisic acid responsiveness
Glyma.13G215900	854	894	Low-temperature responsiveness
Glyma.13G215900	-1	39	Gibberellin-responsiveness
Glyma.13G215900	1630	1670	MeJA-responsiveness
Glyma.13G215900	1158	1198	Salicylic acid responsiveness
Glyma.13G243600	570	610	Drought-inducibility
Glyma.13G243600	1507	1547	Drought-inducibility
Glyma.13G243600	895	935	Abscisic acid responsiveness
Glyma.13G243600	1114	1154	Abscisic acid responsiveness
Glyma.13G243600	1128	1168	Abscisic acid responsiveness
Glyma.13G243600	1627	1667	Abscisic acid responsiveness
Glyma.13G243600	1692	1732	Auxin responsiveness
Glyma.13G243600	69	109	MeJA-responsiveness
Glyma.13G243600	937	977	MeJA-responsiveness
Glyma.13G243600	1546	1586	MeJA-responsiveness
Glyma.13G243600	1959	1999	Salicylic acid responsiveness
Glyma.13G243600	69	109	MeJA-responsiveness
Glyma.13G243600	937	977	MeJA-responsiveness
Glyma.13G243600	1546	1586	MeJA-responsiveness
Glyma.13G243600	976	1016	Anaerobic induction
Glyma.13G243600	1384	1424	Anaerobic induction
Glyma.13G309700	1467	1507	Maximal elicitor-mediated activation
Glyma.13G309700	1689	1729	Anaerobic induction
Glyma.13G309700	1749	1789	MeJA-responsiveness
Glyma.13G309700	1976	2016	MeJA-responsiveness
Glyma.13G309700	579	619	Endosperm expression
Glyma.13G309700	1124	1164	Low-temperature responsiveness
Glyma.13G309700	1574	1614	Auxin responsiveness
Glyma.13G309700	550	590	Gibberellin-responsiveness
Glyma.13G309700	805	845	Meristem expression
Glyma.13G309700	1749	1789	MeJA-responsiveness
Glyma.13G309700	1976	2016	MeJA-responsiveness
Glyma.13G309700	1786	1826	Gibberellin-responsiveness
Glyma.13G309700	252	292	Salicylic acid responsiveness
Glyma.13G309700	1674	1714	Salicylic acid responsiveness
Glyma.13G320000	1086	1126	MeJA-responsiveness
Glyma.13G320000	1890	1930	MeJA-responsiveness
Glyma.13G320000	1949	1989	MeJA-responsiveness
Glyma.13G320000	42	82	Anaerobic induction
Glyma.13G320000	1486	1526	Anaerobic induction
Glyma.13G320000	908	948	Endosperm expression
Glyma.13G320000	1086	1126	MeJA-responsiveness
Glyma.13G320000	1890	1930	MeJA-responsiveness
Glyma.13G320000	1949	1989	MeJA-responsiveness
Glyma.13G320000	316	356	Salicylic acid responsiveness
Glyma.13G320000	1816	1856	Abscisic acid responsiveness
Glyma.13G320000	1818	1858	Abscisic acid responsiveness
Glyma.13G320000	1888	1928	Abscisic acid responsiveness
Glyma.13G320000	1891	1931	Abscisic acid responsiveness
Glyma.13G320000	1893	1933	Abscisic acid responsiveness
Glyma.13G320000	1894	1934	Abscisic acid responsiveness
Glyma.13G320000	1882	1922	Meristem expression
Glyma.14G033600	1110	1150	MeJA-responsiveness
Glyma.14G033600	1028	1068	Low-temperature responsiveness
Glyma.14G033600	1048	1088	Low-temperature responsiveness
Glyma.14G033600	1179	1219	Low-temperature responsiveness
Glyma.14G033600	331	371	Abscisic acid responsiveness
Glyma.14G033600	332	372	Abscisic acid responsiveness
Glyma.14G033600	945	985	Abscisic acid responsiveness
Glyma.14G033600	612	652	Auxin responsiveness
Glyma.14G033600	634	674	Auxin responsiveness
Glyma.14G033600	961	1001	Auxin responsiveness
Glyma.14G033600	1301	1341	Auxin responsiveness
Glyma.14G033600	377	417	Endosperm expression
Glyma.14G033600	315	355	Anoxic specific inducibility
Glyma.14G033600	1488	1528	Defense and stress responsiveness
Glyma.14G033600	419	459	Anaerobic induction
Glyma.14G033600	1214	1254	Anaerobic induction
Glyma.14G033600	1455	1495	Anaerobic induction
Glyma.14G033600	1635	1675	Anaerobic induction
Glyma.14G033600	1689	1729	Anaerobic induction
Glyma.14G033600	1110	1150	MeJA-responsiveness
Glyma.15G070100	1190	1230	MeJA-responsiveness
Glyma.15G070100	1551	1591	MeJA-responsiveness
Glyma.15G070100	40	80	Anaerobic induction
Glyma.15G070100	431	471	Anaerobic induction
Glyma.15G070100	1326	1366	Anaerobic induction
Glyma.15G070100	77	117	Drought-inducibility
Glyma.15G070100	398	438	Abscisic acid responsiveness
Glyma.15G070100	1188	1228	Abscisic acid responsiveness
Glyma.15G070100	1226	1266	Abscisic acid responsiveness
Glyma.15G070100	1227	1267	Abscisic acid responsiveness
Glyma.15G070100	1553	1593	Abscisic acid responsiveness
Glyma.15G070100	1630	1670	Abscisic acid responsiveness
Glyma.15G070100	1959	1999	Salicylic acid responsiveness
Glyma.15G070100	1190	1230	MeJA-responsiveness
Glyma.15G097000	426	466	Endosperm expression
Glyma.15G097000	1876	1916	Cell cycle regulation
Glyma.15G097000	892	932	Wound-responsive element
Glyma.15G097000	1285	1325	Gibberellin-responsiveness
Glyma.15G097000	115	155	Salicylic acid responsiveness
Glyma.15G097000	919	959	Zein metabolism regulation
Glyma.16G035100	1216	1256	Zein metabolism regulation
Glyma.16G035100	1834	1874	Gibberellin-responsiveness
Glyma.16G035100	1564	1604	Salicylic acid responsiveness
Glyma.16G035100	526	566	Circadian control
Glyma.16G035100	1585	1625	Low-temperature responsiveness
Glyma.16G035100	1435	1475	Abscisic acid responsiveness
Glyma.16G035100	1437	1477	Abscisic acid responsiveness
Glyma.16G035100	1946	1986	Abscisic acid responsiveness
Glyma.16G035100	1947	1987	Abscisic acid responsiveness
Glyma.16G035100	38	78	Gibberellin-responsiveness
Glyma.16G035100	392	432	Anaerobic induction
Glyma.16G035100	849	889	Anaerobic induction
Glyma.16G035100	1763	1803	Anaerobic induction
Glyma.16G035100	1393	1433	Maximal elicitor-mediated activation
Glyma.17G022300	604	644	Anaerobic induction
Glyma.17G022300	855	895	Anaerobic induction
Glyma.17G022300	904	944	Anaerobic induction
Glyma.17G022300	930	970	Anaerobic induction
Glyma.17G022300	959	999	Anaerobic induction
Glyma.17G022300	832	872	Anoxic specific inducibility
Glyma.17G022300	1583	1623	Auxin responsiveness
Glyma.17G022300	556	596	Abscisic acid responsiveness
Glyma.17G022300	557	597	Abscisic acid responsiveness
Glyma.17G022300	1171	1211	Abscisic acid responsiveness
Glyma.17G022300	1587	1627	Abscisic acid responsiveness
Glyma.17G022300	1687	1727	Zein metabolism regulation
Glyma.17G023600	1865	1905	Abscisic acid responsiveness
Glyma.17G023600	628	668	MeJA-responsiveness
Glyma.17G023600	1932	1972	Anaerobic induction
Glyma.17G041700	579	619	Root specific
Glyma.17G041700	596	636	Cell cycle regulation
Glyma.17G041700	433	473	Drought-inducibility
Glyma.17G041700	578	618	Abscisic acid responsiveness
Glyma.17G041700	582	622	Abscisic acid responsiveness
Glyma.17G041700	1236	1276	Abscisic acid responsiveness
Glyma.17G041700	1915	1955	Abscisic acid responsiveness
Glyma.17G041700	1578	1618	Gibberellin-responsiveness
Glyma.17G041700	471	511	Zein metabolism regulation
Glyma.17G041700	402	442	Salicylic acid responsiveness
Glyma.17G217300	843	883	MeJA-responsiveness
Glyma.17G217300	807	847	Gibberellin-responsiveness
Glyma.17G217300	442	482	Gibberellin-responsiveness
Glyma.18G023900	193	233	MeJA-responsiveness
Glyma.18G023900	1073	1113	Anaerobic induction
Glyma.18G023900	193	233	MeJA-responsiveness
Glyma.18G023900	1749	1789	Gibberellin-responsiveness
Glyma.18G023900	195	235	Abscisic acid responsiveness
Glyma.18G023900	651	691	Abscisic acid responsiveness
Glyma.18G023900	1454	1494	Abscisic acid responsiveness
Glyma.18G234700	536	576	Salicylic acid responsiveness
Glyma.18G234700	629	669	MeJA-responsiveness
Glyma.18G234700	1682	1722	MeJA-responsiveness
Glyma.18G234700	499	539	Zein metabolism regulation
Glyma.18G234700	1416	1456	Meristem expression
Glyma.18G234700	1726	1766	Low-temperature responsiveness
Glyma.18G234700	1285	1325	Abscisic acid responsiveness
Glyma.18G234700	654	694	Auxin responsiveness
Glyma.18G234700	629	669	MeJA-responsiveness
Glyma.18G234700	1682	1722	MeJA-responsiveness
Glyma.18G234700	321	361	Anaerobic induction
Glyma.18G234700	1474	1514	Anaerobic induction
Glyma.19G136000	1745	1785	MeJA-responsiveness
Glyma.19G136000	858	898	Anaerobic induction
Glyma.19G136000	1745	1785	MeJA-responsiveness
Glyma.19G136000	1676	1716	Abscisic acid responsiveness
Glyma.19G136000	1773	1813	Abscisic acid responsiveness
Glyma.19G136000	1803	1843	Abscisic acid responsiveness
Glyma.20G005700	1742	1782	Low-temperature responsiveness
Glyma.20G005700	1883	1923	Abscisic acid responsiveness
Glyma.20G005700	1361	1401	Meristem expression
Glyma.20G005700	315	355	Zein metabolism regulation
Glyma.20G005700	1237	1277	MeJA-responsiveness
Glyma.20G005700	843	883	Anaerobic induction
Glyma.20G005700	1771	1811	Anaerobic induction
Glyma.20G005700	1839	1879	Anaerobic induction
Glyma.20G005700	1237	1277	MeJA-responsiveness
Glyma.20G005700	-3	37	Defense and stress responsiveness
Glyma.20G087900	1095	1135	Salicylic acid responsiveness
Glyma.20G087900	695	735	MeJA-responsiveness
Glyma.20G087900	1771	1811	Gibberellin-responsiveness
Glyma.20G087900	1213	1253	Meristem expression
Glyma.20G087900	541	581	Low-temperature responsiveness
Glyma.20G087900	1202	1242	Low-temperature responsiveness
Glyma.20G087900	924	964	Abscisic acid responsiveness
Glyma.20G087900	695	735	MeJA-responsiveness
Glyma.20G087900	731	771	Anaerobic induction
Glyma.20G100800	1554	1594	Meristem expression
Glyma.20G100800	1493	1533	Gibberellin-responsiveness
Glyma.20G100800	58	98	Auxin responsiveness
Glyma.20G100800	386	426	Auxin responsiveness
Glyma.20G100800	138	178	Drought-inducibility
Glyma.20G100800	200	240	Gibberellin-responsiveness
Glyma.20G100800	98	138	Anaerobic induction
Glyma.20G100800	278	318	Anaerobic induction
Glyma.20G100800	1534	1574	Anaerobic induction
Glyma.20G143200	541	581	Abscisic acid responsiveness
Glyma.20G143200	1750	1790	Abscisic acid responsiveness
Glyma.20G143200	965	1005	Low-temperature responsiveness
Glyma.20G143200	297	337	Meristem expression
Glyma.20G143200	353	393	Gibberellin-responsiveness
Glyma.20G143200	1055	1095	MeJA-responsiveness
Glyma.20G143200	104	144	Salicylic acid responsiveness
Glyma.20G143200	1055	1095	MeJA-responsiveness
Glyma.20G143200	1083	1123	Anaerobic induction
Glyma.20G143200	1131	1171	Anaerobic induction
Glyma.20G143200	1262	1302	Anaerobic induction
Glyma.20G143200	1829	1869	Anaerobic induction
Glyma.20G143200	1779	1819	Anoxic specific inducibility
Glyma.20G143200	521	561	Endosperm expression
Glyma.20G227200	783	823	Anaerobic induction
Glyma.20G227200	1097	1137	Anaerobic induction
Glyma.20G227200	1109	1149	Anaerobic induction
Glyma.20G227200	1408	1448	Anaerobic induction
Glyma.20G227200	882	922	MeJA-responsiveness
Glyma.20G227200	919	959	Low-temperature responsiveness
Glyma.20G227200	1106	1146	Low-temperature responsiveness
Glyma.20G227200	1350	1390	Abscisic acid responsiveness
Glyma.20G227200	1351	1391	Abscisic acid responsiveness
Glyma.20G227200	1358	1398	Abscisic acid responsiveness
Glyma.20G227200	1224	1264	Gibberellin-responsiveness
Glyma.20G227200	1253	1293	Gibberellin-responsiveness
Glyma.20G227200	161	201	Zein metabolism regulation
Glyma.20G227200	302	342	Zein metabolism regulation
Glyma.20G227200	788	828	Zein metabolism regulation
Glyma.20G227200	1662	1702	Zein metabolism regulation
Glyma.20G227200	1602	1642	Endosperm expression
Glyma.20G227200	882	922	MeJA-responsiveness
Glyma.07G252100	1942	1977	Nodule specificity
Glyma.07G252100	1316	1351	Nodule specificity
Glyma.07G252100	1079	1114	Nodule specificity
Glyma.07G069400	1969	2004	Nodule specificity
Glyma.07G069400	1449	1484	Nodule specificity
Glyma.07G069400	430	465	Nodule specificity
Glyma.07G157900	1808	1843	Nodule specificity
Glyma.07G157900	759	794	Nodule specificity
Glyma.07G192500	1763	1798	Nodule specificity
Glyma.07G192500	1185	1220	Nodule specificity
Glyma.07G192500	408	443	Nodule specificity
Glyma.08G339800	799	834	Nodule specificity
Glyma.08G339900	396	431	Nodule specificity
Glyma.08G339900	306	341	Nodule specificity
Glyma.09G257900	1155	1190	Nodule specificity
Glyma.09G257900	442	477	Nodule specificity
Glyma.09G234400	1588	1623	Nodule specificity
Glyma.09G112200	1903	1938	Nodule specificity
Glyma.09G112200	1337	1372	Nodule specificity
Glyma.09G112200	795	830	Nodule specificity
Glyma.09G229400	1282	1317	Nodule specificity
Glyma.10G008000	1157	1192	Nodule specificity
Glyma.10G008000	1088	1123	Nodule specificity
Glyma.10G008000	434	469	Nodule specificity
Glyma.10G008000	279	314	Nodule specificity
Glyma.10G165000	892	927	Nodule specificity
Glyma.10G165000	511	546	Nodule specificity
Glyma.10G165000	324	359	Nodule specificity
Glyma.10G106500.	1245	1280	Nodule specificity
Glyma.10G106500.	1179	1214	Nodule specificity
Glyma.10G038300	1759	1794	Nodule specificity
Glyma.10G038300	294	329	Nodule specificity
Glyma.10G038300	227	262	Nodule specificity
Glyma.10G250500	385	420	Nodule specificity
Glyma.11G004100	1810	1845	Nodule specificity
Glyma.11G004100	394	429	Nodule specificity
Glyma.11G067500	1781	1816	Nodule specificity
Glyma.12G192700	1703	1738	Nodule specificity
Glyma.12G192700	1689	1724	Nodule specificity
Glyma.12G180800	1937	1972	Nodule specificity
Glyma.12G180800	1711	1746	Nodule specificity
Glyma.12G180800	1415	1450	Nodule specificity
Glyma.12G180800	1394	1429	Nodule specificity
Glyma.12G180800	1188	1223	Nodule specificity
Glyma.12G006900	1367	1402	Nodule specificity
Glyma.12G236100	1116	1151	Nodule specificity
Glyma.13G201800	1013	1048	Nodule specificity
Glyma.13G124600	1363	1398	Nodule specificity
Glyma.13G320000	854	889	Nodule specificity
Glyma.13G320000	813	848	Nodule specificity
Glyma.13G183900	1211	1246	Nodule specificity
Glyma.13G183900	826	861	Nodule specificity
Glyma.13G118200	1831	1866	Nodule specificity
Glyma.13G118200	1541	1576	Nodule specificity
Glyma.13G118200	1049	1084	Nodule specificity
Glyma.13G118200	559	594	Nodule specificity
Glyma.13G118200	150	185	Nodule specificity
Glyma.13G215900	774	809	Nodule specificity
Glyma.13G215900	702	737	Nodule specificity
Glyma.13G215900	659	694	Nodule specificity
Glyma.13G309700	692	727	Nodule specificity
Glyma.14G033600	1817	1852	Nodule specificity
Glyma.14G033600	1206	1241	Nodule specificity
Glyma.15G097000	1880	1915	Nodule specificity
Glyma.15G097000	809	844	Nodule specificity
Glyma.15G097000	776	811	Nodule specificity
Glyma.15G097000	547	582	Nodule specificity
Glyma.15G070100	1596	1631	Nodule specificity
Glyma.15G070100	1069	1104	Nodule specificity
Glyma.16G035100	1660	1695	Nodule specificity
Glyma.16G035100	1187	1222	Nodule specificity
Glyma.16G035100	844	879	Nodule specificity
Glyma.17G041700	894	929	Nodule specificity
Glyma.17G041700	815	850	Nodule specificity
Glyma.17G041700	560	595	Nodule specificity
Glyma.17G041700	306	341	Nodule specificity
Glyma.17G023600	1760	1795	Nodule specificity
Glyma.17G023600	851	886	Nodule specificity
Glyma.17G217300	1699	1734	Nodule specificity
Glyma.17G217300	847	882	Nodule specificity
Glyma.17G217300	514	549	Nodule specificity
Glyma.18G234700	1826	1861	Nodule specificity
Glyma.18G234700	1287	1322	Nodule specificity
Glyma.18G234700	636	671	Nodule specificity
Glyma.18G234700	418	453	Nodule specificity
Glyma.18G234700	350	385	Nodule specificity
Glyma.18G023900	918	953	Nodule specificity
Glyma.18G023900	200	235	Nodule specificity
Glyma.19G136000	1813	1848	Nodule specificity
Glyma.19G136000	204	239	Nodule specificity
Glyma.20G087900	1259	1294	Nodule specificity
Glyma.20G087900	1061	1096	Nodule specificity
Glyma.20G087900	967	1002	Nodule specificity
Glyma.20G087900	867	902	Nodule specificity
Glyma.20G087900	755	790	Nodule specificity
Glyma.20G005700	1957	1992	Nodule specificity
Glyma.20G005700	385	420	Nodule specificity
Glyma.20G143200	1585	1620	Nodule specificity
Glyma.20G143200	1227	1262	Nodule specificity
Glyma.20G143200	820	855	Nodule specificity
Glyma.20G143200	331	366	Nodule specificity
Glyma.01G073400	1285	1320	Nodule specificity
Glyma.02G174100	814	849	Nodule specificity
Glyma.02G174100	665	700	Nodule specificity
Glyma.02G261800	279	314	Nodule specificity
Glyma.02G261800	225	260	Nodule specificity
Glyma.02G281000	1783	1818	Nodule specificity
Glyma.02G281000	1220	1255	Nodule specificity
Glyma.03G124900	465	500	Nodule specificity
Glyma.03G124900	348	383	Nodule specificity
Glyma.03G133700	1062	1097	Nodule specificity
Glyma.03G133700	956	991	Nodule specificity
Glyma.03G133700	279	314	Nodule specificity
Glyma.04G062400	1550	1585	Nodule specificity
Glyma.04G062400	307	342	Nodule specificity
Glyma.04G062400	245	280	Nodule specificity
Glyma.05G193900	1349	1384	Nodule specificity
Glyma.05G193900	773	808	Nodule specificity
Glyma.05G193900	597	632	Nodule specificity
Glyma.05G193900	327	362	Nodule specificity
Glyma.06G063400	1655	1690	Nodule specificity
Glyma.07G250700	974	1009	Nodule specificity
Glyma.07G250700	615	650	Nodule specificity
Glyma.07G250700	518	553	Nodule specificity
Glyma.07G250700	458	493	Nodule specificity
Glyma.04G138300	1210	1245	Nodule specificity

## Sheet: Table S5
Table S5. FPKM values of Snf2 genes in different tissues of Soybean
Gene name	Roothair 12HAImock	Root Hair 12HAI	Root hair 24HAI mock	Root Hair 24 HAI	SAM	Flower	Green_Pods	Leaves	Nodule	Root	Root tip
GmCHR1	/	/	/	/	/	/	/	/	/	/	/
GmCHR2	9.54	6.45	8.58	11.38	38.25	1.48	4.78	3.91	0.8	5.54	25.34
GmCHR3	/	/	/	/	/	/	/	/	/	/	/
GmCHR4	2.83	3.63	8.02	4.44	21.78	9.78	5.47	7.46	6.12	6.07	13.6
GmCHR5	2.12	0.81	3.04	3.05	13.17	13.34	5.47	9.59	4.52	3.69	4.02
GmCHR6	2.12	0.81	1.11	2.78	5.83	0.3	1.37	1.42	30.05	1.05	5.56
GmCHR7	17.67	10.08	17.15	15.55	29.13	26.39	13.67	21.66	24.73	16.88	27.81
GmCHR8	2.12	3.23	3.32	1.94	5.57	0.3	5.47	0.71	1.33	1.58	9.58
GmCHR9	10.25	8.47	8.02	9.44	44.07	50.11	16.4	24.86	17.55	24.26	21.32
GmCHR10	18.38	18.55	21.3	23.32	66.62	40.62	15.72	31.61	21.28	15.3	44.81
GmCHR11	7.78	4.44	5.26	6.66	18.49	13.34	8.88	12.43	6.91	8.18	14.52
GmCHR12	11.67	9.68	7.47	8.89	35.97	24.02	17.08	13.14	19.68	11.6	17.31
GmCHR13	0	0	0	0	0.76	1.48	1.37	0	0.27	0	0
GmCHR14	28.99	20.98	29.6	31.1	60.54	39.73	17.77	35.16	27.13	20.31	52.84
GmCHR15	15.55	10.08	9.68	10.83	32.93	23.42	17.77	25.92	26.59	14.5	13.29
GmCHR16	4.6	6.86	2.77	3.89	12.16	12.45	3.42	6.39	9.57	5.01	4.94
GmCHR17	2.83	4.84	5.26	5.55	3.8	15.71	4.1	8.52	34.84	8.7	6.49
GmCHR18	8.84	8.47	8.3	10.83	43.82	5.63	16.4	3.55	4.79	7.38	22.56
GmCHR19	25.1	27.83	28.5	22.49	142.86	111.19	44.41	81.32	56.91	34.28	55.32
GmCHR20	2.83	2.82	3.87	3.61	7.09	0.59	3.42	0.36	1.6	4.75	8.34
GmCHR21	4.95	7.66	6.36	7.77	24.32	14.83	16.4	12.43	12.23	9.23	9.27
GmCHR22	/	/	/	/	/	/	/	/	/	/	/
GmCHR23	/	/	/	/	/	/	/	/	/	/	/
GmCHR24	2.83	3.63	8.02	4.44	29.13	18.38	9.57	17.76	15.69	14.5	30.59
GmCHR25	0.35	0	0	0	0	0.3	0	0	0	0.26	0
GmCHR26	2.47	6.05	4.98	7.22	27.61	17.79	12.98	16.34	7.98	6.33	17
GmCHR27	26.16	24.61	23.79	33.88	72.7	92.51	43.73	64.99	97.34	36.39	62.42
GmCHR28	/	/	/	/	/	/	/	/	/	/	/
GmCHR29	/	/	/	/	/	/	/	/	/	/	/
GmCHR30	1.77	0	0.83	1.39	4.05	4.74	1.37	1.42	1.33	1.32	2.16
GmCHR31	/	/	/	/	/	/	/	/	/	/	/
GmCHR32	/	/	/	/	/	/	/	/	/	/	/
GmCHR33	8.84	4.84	7.75	7.5	11.15	10.08	6.83	12.07	4.52	6.07	7.42
GmCHR34	31.46	32.67	35.97	34.43	103.35	87.77	30.75	52.91	34.57	40.61	69.22
GmCHR35	6.36	11.29	8.58	8.89	24.32	1.48	6.83	0.36	2.66	8.18	30.29
GmCHR36	3.18	5.65	8.58	5.55	13.43	12.16	5.47	10.3	9.84	6.07	11.43
GmCHR37	7.78	5.24	6.09	6.66	35.21	22.24	10.25	18.82	11.44	9.76	29.67
GmCHR38	/	/	/	/	/	/	/	/	/	/	/
GmCHR39	2.12	6.86	4.43	5	9.37	9.78	7.52	9.94	8.78	8.7	4.94
GmCHR4/	3.18	2.02	2.77	3.61	18.24	11.86	6.15	12.78	2.39	3.43	6.18
GmCHR41	10.6	8.87	6.64	6.94	15.45	6.82	10.25	6.75	8.24	9.49	13.91
GmCHR42	2.83	3.23	3.04	1.39	10.39	2.67	3.42	4.26	8.24	4.75	3.71
GmCHR43	1.06	0.4	0.28	0.56	2.79	1.48	1.37	0.71	0.53	0.79	0.62
GmCHR44	12.37	10.49	16.32	12.77	14.69	9.78	6.83	11.72	17.55	16.09	18.23
GmCHR45	5.3	12.91	10.79	7.77	5.83	18.09	4.78	8.88	37.23	13.45	3.4
GmCHR46	0	0	0	0	1.52	0.3	4.1	0	0	0.53	0.31
GmCHR47	10.6	12.1	14.94	14.99	45.34	27.28	20.5	26.99	24.2	18.2	14.52
GmCHR48	6.36	8.07	7.19	7.5	6.84	12.75	3.42	13.49	14.1	8.44	5.25
GmCHR49	16.26	15.33	11.62	13.61	11.15	8.6	4.78	6.75	16.22	11.08	9.89
GmCHR50	1.06	1.21	2.49	2.78	17.98	10.97	3.42	4.26	1.86	4.48	7.73
GmCHR51	12.73	14.52	12.45	11.66	22.29	20.16	10.25	19.18	15.43	17.14	22.87
GmCHR52	8.48	6.45	10.79	7.77	6.59	13.64	6.15	15.63	5.05	12.13	7.73
GmCHR53	23.68	20.57	20.75	26.93	74.98	44.48	26.65	38.35	28.46	27.95	23.49
GmCHR54	11.67	9.68	10.51	13.88	63.83	64.34	22.55	49.01	19.95	17.93	21.01
GmCHR55	31.11	22.99	31.26	26.1	150.72	124.24	49.88	71.73	81.91	44.04	67.68
GmCHR56	5.3	8.87	7.47	8.61	42.55	8.6	17.77	6.04	2.39	10.02	32.14
GmCHR57	/	/	/	/	/	/	/	/	/	/	/
GmCHR58	/	/	/	/	/	/	/	/	/	/	/
GmCHR59	/	/	/	/	/	/	/	/	/	/	/
GmCHR60	14.14	12.91	18.26	15.27	50.41	44.77	33.48	26.63	24.73	17.14	31.21
GmCHR61	8.84	10.08	13.28	16.66	41.29	31.43	19.13	25.92	11.44	16.09	28.43
GmCHR62	14.49	12.1	18.26	11.11	14.69	15.42	8.2	13.14	7.18	11.08	19.16
GmCHR63	1.77	0.81	3.04	2.5	8.61	0.59	1.37	0	0	1.58	4.94
GmCHR64	/	/	/	/	/	/	/	/	/	/	/
GmCHR65	7.42	7.66	6.92	6.11	14.19	7.71	1.37	3.55	2.66	8.7	14.22
GmCHR66	/	/	/	/	/	/	/	/	/	/	/

## Sheet: Table S6
Table S6. The primer sequences of Snf2 genes used for qRT-PCR
Name	Forward primer ( 5'-3')	Reverse primer ( 5'-3')
GmCHR6	ATTCGCACCCGAGTGTTCTT	ATTGTGCCCTTCATCCAGCA
GmCHR7	TTGCTCCTCGATCGGCTAGA	GGCGTTTTGGAACTTGCTCA
GmCHR9	GGATGAGAGCAGAGACAGCC	CCGTCATGTGTGTCCCGTAA
GmCHR10	ACAGCAGATAGCACAGAGCC	TTTGCACAAATGCAGCCCTC
GmCHR14	CGTACAGATAGCACAGAGCCA	TTTGCACAAATGCAGCCCTC
GmCHR15	AGCAGTCTTCTGCCAACACA	TGGTCCTTGAGATTTGGCGT
GmCHR18	CGCCAGCCACCAGATCGTA	AATCTGGCCTTCTCACGCTT
GmCHR19	CTATCTCCGGTTGGATGGGC	GATCCACCTGTGGGTTCCAG
GmCHR26	CTGCTGCTCGTCAGATAGGG	AGCAGCTGCAACTCGTGTAT
GmCHR27	GAATCCAGTGAGGTGGTGGG	GCCCCACTACACACATCGTC
GmCHR34	CCCCAGACCTCTTTGACACC	AGGCAATCCTTGGAGTTGGG
GmCHR35	CACACTTGCTGTGGGTGAAC	GATCTTGTCAGCATGGCAGTG
GmCHR37	ACAGGCATTAGGTGCTGCAT	CTCGGACATCGTCATCTGGG
GmCHR41	AACCCTTCAGTTTCCGCAGG	AGTCAGGTAAAGAGCCCCGA
GmCHR42	ATGTTGGTGCACAGGGAGAG	CCCACAAACGCGACAAACAT
GmCHR44	CTGGGGCATCTGCTGGTAAA	TGAATCGGAACTGCCACCTC
GmCHR45	CCGCCAGTCTTGGTCTCAAT	CCCAAGATGACACCAGTTCCA
GmCHR47	AAGCCACACTCATCTTCCGAG	GACTTCATCGTCATCGGAACT
GmCHR48	CCGTATCTCTTGGGCGACG	TCAGGACTACTCTCGGAAGGA
GmCHR49	CAAAAGAGGAAAGGCGCTGC	CTCTTGCTCCTCTTCCCACG
GmCHR51	GAGCAAAGCAAGTTTGCGGA	AACAGTTTTCCCAAGGCCCA
GmCHR52	GTGGTATCTGTAATGACCCTCC	TGGAAAACACTGAAGGCGTG
GmCHR53	ACGCTGACGATGACCAGGAT	GATACTTCAGACGCCCCTTCC
GmCHR54	CACTACAGGAGGAGATGACACG	CCTTGGGTCGTCCCCTTTTT
GmCHR56	CCGCCAACCACGAGATCGAA	TCAATCTGGCCTTCTCACGC
GmCHR60	AGCTGTCACAAAGCGGATCA	ATCCAGTCCTACCCTTCCCC
GmCHR61	TTCGAGAGGCAAAGAGGCAG	TACCTCCTCATCGGGCATCA
GmCHR62	TTCCGCGACAATCTCAACGA	CACTTGTGCAAAGCCCTTCC
GmCHR66	ATGGTGTGGAGGAAGCAGTG	TAAATCAGCAGCCCCCACAG
GmENOD40.1	TGGACAACACCCTCTAAACCA	GTGAGGGAGTGTGAGGAGTGA
GmNIN1a	CATCTTGAGCCTCTACCACC	GCTTTGACTCTAAAAGTGCCGG
